# Supplementary material for: Personal Exposure to Fine Particles (PM2.5) in Northwest Africa: Case of the Urban City of Bamako in Mali
Source: Int J Environ Res Public Health. 2022 Jan 5;19(1):611. doi: 10.3390/ijerph19010611 (PMC8744751; doi:10.3390/ijerph19010611)
Supplement: Supplementary file 1 [file ijerph-19-00611-s001.zip]

Archive with 1 entries (1 files):
- ijerph-1446385-supplementary.pdf
